# Supplementary material for: In Silico Identification of Cassava Genome-Encoded MicroRNAs with Predicted Potential for Targeting the ICMV-Kerala Begomoviral Pathogen of Cassava
Source: Viruses. 2023 Feb 9;15(2):486. doi: 10.3390/v15020486 (PMC9963618; doi:10.3390/v15020486)
Supplement: Supplementary file 1 [file viruses-15-00486-s001.zip]

Archive with 3 entries (3 files):
- Circos Plot-File S3.pdf
- psRNATarget-File S2.pdf
- Table S1.xlsx
