# Supplementary material for: In Silico Identification of Cassava Genome-Encoded MicroRNAs with Predicted Potential for Targeting the ICMV-Kerala Begomoviral Pathogen of Cassava
Source: Viruses. 2023 Feb 9;15(2):486. doi: 10.3390/v15020486 (PMC9963618; doi:10.3390/v15020486)
Supplement: Supplementary file 1 [file viruses-15-00486-s001.zip › Table S1.xlsx]

## Sheet: Sheet1
miRNA No	miRNA IDs	miRNA Accession IDs	Mature miRNA Sequences
156	>mes-miR156a	MIMAT0029165	UGACAGAAGAGAGUGAGCAC
156	>mes-miR156b	MIMAT0029166	UGACAGAAGAGAGUGAGCAC
156	>mes-miR156c	MIMAT0029167	UGACAGAAGAGAGUGAGCAC
156	>mes-miR156d	MIMAT0029168	UGACAGAAGAGAGUGAGCAC
156	>mes-miR156e	MIMAT0029169	UGACAGAAGAGAGUGAGCAC
156	>mes-miR156f	MIMAT0029170	UGACAGAAGAGAGUGAGCAC
156	>mes-miR156g	MIMAT0029171	UGACAGAAGAGAGUGAGCAC
156	>mes-miR156h	MIMAT0029172	UUGACAGAAGAUAGAGAGCAC
156	>mes-miR156i	MIMAT0029173	UUGACAGAAGAUAGAGAGCAC
156	>mes-miR156j	MIMAT0029174	UUGACAGAAGAUAGAGAGCAC
156	>mes-miR156k	MIMAT0029175	UUGACAGAAGAGAGAGAGCAC
159	>mes-miR159a-3p	MIMAT0024410	UUUGGAUUGAAGGGAGCUCUA
159	>mes-miR159a-5p	MIMAT0037459	AGCUGCUGAGCUAUGGAUCCC
159	>mes-miR159b	MIMAT0029176	UUUGGAUUGAAGGGAGCUCUA
159	>mes-miR159c	MIMAT0029177	AUUGGAGUGAAGGGAGCUCUG
159	>mes-miR159d	MIMAT0029178	AUUGGAGUGAAGGGAGCUCUG
160	>mes-miR160a	MIMAT0029179	UGCCUGGCUCCCUGUAUGCCA
160	>mes-miR160b	MIMAT0029180	UGCCUGGCUCCCUGUAUGCCA
160	>mes-miR160c	MIMAT0029181	UGCCUGGCUCCCUGUAUGCCG
160	>mes-miR160d	MIMAT0029182	UGCCUGGCUCCCUGUAUGCCA
160	>mes-miR160e	MIMAT0029183	UGCCUGGCUCCCUGAAUGCCAUC
160	>mes-miR160f	MIMAT0029184	UGCCUGGCUCCCUGAAUGCCA
160	>mes-miR160g	MIMAT0029185	UGCCUGGCUCCCUGUAUGCCAUC
160	>mes-miR160h	MIMAT0029186	UGCCUGGCUCCCUGUAUGCCAUU
162	>mes-miR162	MIMAT0029187	UCGAUAAACCUCUGCAUCCAG
164	>mes-miR164a	MIMAT0029188	UGGAGAAGCAGGGCACGUGCA
164	>mes-miR164b	MIMAT0029189	UGGAGAAGCAGGGCACGUGCA
164	>mes-miR164c	MIMAT0029190	UGGAGAAGCAGGGCACGUGCA
164	>mes-miR164d	MIMAT0029191	UGGAGAAGCAGGGCACAUGCU
166	>mes-miR166a	MIMAT0029192	UCGGACCAGGCUUCAUUCCCC
166	>mes-miR166b	MIMAT0029193	UCGGACCAGGCUUCAUUCCCC
166	>mes-miR166c	MIMAT0029194	UCGGACCAGGCUUCAUUCCCC
166	>mes-miR166d	MIMAT0029195	UCGGACCAGGCUUCAUUCCCC
166	>mes-miR166e	MIMAT0029196	UCGGACCAGGCUUCAUUCCCC
166	>mes-miR166f	MIMAT0029197	UCGGACCAGGCUUCAUUCCCC
166	>mes-miR166g	MIMAT0029198	UCGGACCAGGCUUCAUUCCCC
166	>mes-miR166h	MIMAT0029199	UCGGACCAGGCUUCAUUCCCGU
166	>mes-miR166i	MIMAT0029200	UUGGACCAGGCUUCAUUCCCC
166	>mes-miR166j	MIMAT0029201	UCGGACCAGGCUUCAUUCC
167	>mes-miR167a	MIMAT0024413	UGAAGCUGCCAGCAUGAUCUG
167	>mes-miR167b	MIMAT0029202	UGAAGCUGCCAGCAUGAUCU
167	>mes-miR167c	MIMAT0029203	UGAAGCUGCCAGCAUGAUCUA
167	>mes-miR167d	MIMAT0029204	UGAAGCUGCCAGCAUGAUCUGA
167	>mes-miR167e	MIMAT0029205	UGAAGCUGCCAGCAUGAUCUGA
167	>mes-miR167f	MIMAT0029206	UGAAGCUGCCAGCAUGAUCUGA
167	>mes-miR167g	MIMAT0029207	UGAAGCUGCCAGCAUGAUCUU
167	>mes-miR167h	MIMAT0029208	UGAAGCUGCCAGCAUGAUCUU
168	>mes-miR168a	MIMAT0024414	UCGCUUGGUGCAGGUCGGGAA
169	>mes-miR169a	MIMAT0029209	CAGCCAAGGAUGACUUGCCGG
169	>mes-miR169b	MIMAT0029210	CAGCCAAGGAUGACUUGCCGG
169	>mes-miR169c	MIMAT0029211	CAGCCAAGGAUGACUUGCCGG
169	>mes-miR169d	MIMAT0029212	CAGCCAAGGAUGACUUGCCGG
169	>mes-miR169e	MIMAT0029213	CAGCCAAGGAUGACUUGCCGG
169	>mes-miR169f	MIMAT0029214	UAGCCAAGGAUGACUUGCCGG
169	>mes-miR169g	MIMAT0029215	CAGCCAAGGAUGACUUGCCGA
169	>mes-miR169h	MIMAT0029216	UGAGCCAAGGAUGACUUGCCG
169	>mes-miR169i	MIMAT0029217	GAGCCAAGAAUGACUUGCCGG
169	>mes-miR169j	MIMAT0029218	GAGCCAAGAAUGACUUGCCGG
169	>mes-miR169k	MIMAT0029219	GAGCCAAGAAUGACUUGCCGG
169	>mes-miR169l	MIMAT0029220	CAGCCAAGAAUGACUUGCCGG
169	>mes-miR169m	MIMAT0029221	CAGCCAAGAAUGACUUGCCGG
169	>mes-miR169n	MIMAT0029222	GAGCCAAGAAUGACUUGCCGA
169	>mes-miR169o	MIMAT0029223	UAGCCAAGGAUGACUUGCCUG
169	>mes-miR169p	MIMAT0029224	UAGCCAAGGAUGACUUGCCUG
169	>mes-miR169q	MIMAT0029225	UAGCCAAGGAUGACUUGCCUG
169	>mes-miR169r	MIMAT0029226	UAGCCAAGGAUGACUUGCCCG
169	>mes-miR169s	MIMAT0029227	UAGCCAAGGAUGACUUGCCUG
169	>mes-miR169t	MIMAT0029228	UAGCCAAGGAUGACUUGCCCG
169	>mes-miR169u	MIMAT0029229	UAGCCAAGGAUGACUUGCCUG
169	>mes-miR169v	MIMAT0029230	UAGCCAAGGAUGACUUGCCCG
169	>mes-miR169w	MIMAT0029231	UAGCCAAGGAUGACUUGCCUG
169	>mes-miR169x	MIMAT0029232	UAGCCAAGGAUGACUUGCCCG
169	>mes-miR169y	MIMAT0029233	UAGCCAAGGAUGACUUGCCUG
169	>mes-miR169z	MIMAT0029234	UAGCCAAGGAUGACUUGCCCG
169	>mes-miR169aa.	MIMAT0029235	UAGCCAAGGAUGACUUGCCUG
169	>mes-miR169ab	MIMAT0029236	UAGCCAAGGAUGACUUGCCUA
169	>mes-miR169ac	MIMAT0029237	UAGCCAAGGAUGACUUGCCU
169	>mes-miR169ad	MIMAT0045986	UCACAGGCUCUUAUUUUUCAUG
171	>mes-miR171a	MIMAT0024415	UUGAGCCGCGUCAAUAUCUCC
171	>mes-miR171b	MIMAT0029238	UUGAGCCGUGCCAAUAUCACG
171	>mes-miR171c	MIMAT0029239	UUGAGCCGUGCCAAUAUCACG
171	>mes-miR171d	MIMAT0029240	AUGAGCCGUGCCAAUAUCACG
171	>mes-miR171e	MIMAT0029241	UUGAGCCGCGCCAAUAUCACU
171	>mes-miR171f	MIMAT0029242	AGAUUGAGCCGCGCCAAUAUC
171	>mes-miR171g	MIMAT0029243	UGAUUGAGCCGUGCCAAUAUC
171	>mes-miR171h	MIMAT0029244	UGAUUGAGCCGUGCCAAUAUC
171	>mes-miR172i	MIMAT0029245	UGAUUGAGCCGUGCCAAUAUC
171	>mes-miR171j	MIMAT0029246	UGAUUGAGCCGUGCCAAUAUC
171	>mes-miR171k	MIMAT0029247	UGAUUGAGCCGUGCCAAUAUC
171	>mes-miR171l	MIMAT0045968	CGAGCCGAACCAAUAUCACUC
172	>mes-miR72a	MIMAT0024416	AGAAUCUUGAUGAUGCUGCAU
172	>mes-miR172b	MIMAT0029248	AGAAUCUUGAUGAUGCUGCAU
172	>mes-miR172c	MIMAT0029249	UGAAUCUUGAUGAUGCUACGC
172	>mes-miR172d	MIMAT0029250	AGAAUCUUGAUGAUGCUGCAU
172	>mes-miR172e	MIMAT0029251	GGAAUCUUGAUGAUGCUGCAG
172	>mes-miR172f	MIMAT0029252	GGAAUCUUGAUGAUGCUGCAG
319	>mes-miR319a	MIMAT0029253	UUGGACUGAAGGGAGCUCCCU
319	>mes-miR319b	MIMAT0029254	UUGGACUGAAGGGAGCUCCCU
319	>mes-miR319c	MIMAT0029255	UUGGACUGAAGGGAGCUCCCU
319	>mes-miR319d	MIMAT0029256	UUGGACUGAAGGGAGCUCCCU
319	>mes-miR319e	MIMAT0029257	UUGGACUGAAGGGAGCUCCCU
319	>mes-miR319f	MIMAT0029258	AUUGGACUGAAGGGAGCUCC
319	>mes-miR319g	MIMAT0029259	UUGGACUGAAGGGAGCUCCUU
319	>mes-miR319h	MIMAT0029260	CUUGGACUGAAGGGAGCUCCU
390	>mes-miR390a	MIMAT0029261	CGCUAUCCAUCCUGAGUUUC
390	>mes-miR390b	MIMAT0045969	AAGCUCAGGAGGGAUAGCGCC
393	>mes-miR393a	MIMAT0029262	UCCAAAGGGAUCGCAUUGAUC
393	>mes-miR393b	MIMAT0029263	UCCAAAGGGAUCGCAUUGAUCC
393	>mes-miR393c	MIMAT0029264	UCCAAAGGGAUCGCAUUGAUCU
393	>mes-miR393d	MIMAT0029265	UCCAAAGGGAUCGCAUUGAUCU
394	>mes-miR394a	MIMAT0024417	UUGGCAUUCUGUCCACCUCC
394	>mes-miR394b	MIMAT0029266	UUGGCAUUCUGUCCACCUCC
394	>mes-miR394c	MIMAT0029267	UUGGCAUUCUGUCCACCUCCAU
395	>mes-miR395a	MIMAT0029268	CUGAAGUGUUUGGGGGAACUC
395	>mes-miR395b	MIMAT0029269	CUGAAGUGUUUGGGGGAACUC
395	>mes-miR395c	MIMAT0029270	CUGAAGUGUUUGGGGGAACUC
395	>mes-miR395d	MIMAT0029271	CUGAAGUGUUUGGGGGAACUC
395	>mes-miR395e	MIMAT0029272	CUGAAGGGUUUGGAGGAACUC
396	>mes-miR396a	MIMAT0029273	UUCCACAGCUUUCUUGAACUG
396	>mes-miR396b	MIMAT0029274	UUCCACAGCUUUCUUGAACUG
396	>mes-miR396c	MIMAT0029275	UUCCACAGCUUUCUUGAACUU
396	>mes-miR396d	MIMAT0029276	UUCCACAGCUUUCUUGAACUU
396	>mes-miR396e	MIMAT0029277	UUCCACAGCUUUCUUGAACUU
396	>mes-miR396f	MIMAT0029278	UUCCACAGCUUUCUUGAACUU
397	>mes-miR397a	MIMAT0029279	UUUGAGUGCAGCGUUGAUGA
397	>mes-miR397b	MIMAT0045970	UCAUUGAGUGCAGCGUUGAUG
398	>mes-miR398	MIMAT0045971	UGUGUUCUCAGGUCGCCCCUG
399	>mes-miR399a	MIMAT0024418	UGCCAAAGGAGAAUUGCCCUG
399	>mes-miR399b	MIMAT0029280	UGCCAAAGGAGAUUUGCCCGG
399	>mes-miR399c	MIMAT0029281	UGCCAAAGGAGAUUUGCCCGG
399	>mes-miR399d	MIMAT0029282	UGCCAAAGGAGAUUUGCCCGG
399	>mes-miR399e	MIMAT0029283	UGCCAAAGGAGAUUUGCUCGG
399	>mes-miR399f	MIMAT0029284	UGCCAAAGGAGAGUUGCCCUG
399	>mes-miR399g	MIMAT0029285	UGCCAAAGGAGAUUUGCCCGG
399	>mes-miR399h	MIMAT0045972	GGGCACCUCUCGCUUGGCAGG
403	>mes-miR403a	MIMAT0029286	UUAGAUUCACGCACAAACUCG
403	>mes-miR403b	MIMAT0029287	UUAGAUUCACGCACAAACUCG
408	>mes-miR408	MIMAT0024419	AUGCACUGCCUCUUCCCUGGC
477	>mes-miR477a	MIMAT0029290	CUCUCCCUCAAGGGCUUCUG
477	>mes-miR477b	MIMAT0029291	CUCUCCCUCAAGGGCUUCUG
477	>mes-miR477c	MIMAT0029292	CUCUCCCUCAAGGGCUUCUG
477	>mes-miR477d	MIMAT0029293	CUCUCCCUCAAGGGCUUCUC
477	>mes-miR477e	MIMAT0029294	CUCUCCCUCAAGGGCUUCUG
477	>mes-miR477f	MIMAT0029295	AUCUCCCUCAAAGGCUUCCA
477	>mes-miR477g	MIMAT0029296	AUCUCCCUCAAAGGCUUCCA
477	>mes-miR477h	MIMAT0029288	ACUCUCCCUCAAGGGCUUCAG
477	>mes-miR477i	MIMAT0029289	ACUCUCCCUCAAGGGCUUCCG
477	>mes-miR477j	MIMAT0045973	ACUCUCCCUAAAGGCUUCAAC
477	>mes-miR477k	MIMAT0045974	ACUCUCCCUCAAGAGCUUCUC
482	>mes-miR482a	MIMAT0029297	UCUUCCCUACUCCACCCAUUCC
482	>mes-miR482b	MIMAT0045976	UUCCCAAUGUCGCCCAUUCCGA
482	>mes-miR482c	MIMAT0045977	UUUUCCCAAGACCUCCCAUACC
482	>mes-miR482d	MIMAT0045978	UUCCCGACACCACCCAUUCCAU
482	>mes-miR482e	MIMAT0045979	UCUUACCUACACCGCCCAUGCC
530	>mes-miR530a	MIMAT0029298	UGCAUUUGCACCUGCACCUU
530	>mes-miR530b	MIMAT0029299	UGCAUUUGCACCUGCACCUUA
535	>mes-miR535a	MIMAT0029300	UGACAACGAGAGAGAGCACGU
535	>mes-miR535b	MIMAT0029301	UGACAACGAGAGAGAGCACGG
535	>mes-miR535c	MIMAT0045980	UUGACGACGAGAGAGAGCACA
535	>mes-miR535d	MIMAT0045981	UUGACGACGAGAGAGAGCACG
827	>mes-miR827	MIMAT0029302	UUAGAUGACCAUCAACAAACA
828	>mes-miR828a	MIMAT0029303	UCUUGCUCAAAUGAGUAUUCCA
828	>mes-miR828b	MIMAT0029304	UCUUGCUCAAAUGAGUAUUCCA
1446	>mes-miR1446a	MIMAT0029305	UUCUGAACUCUCUCCCUCAU
1446	>mes-miR1446b	MIMAT0045982	UGAACUCUCCCCCUCAACGGCU
2111	>mes-miR2111a	MIMAT0029306	UAAUCUGCAUCCUGAGGUUUA
2111	>mes-miR2111b	MIMAT0029307	UAAUCUGCAUCCUGAGGUUUA
2118	>mes-miR2118	MIMAT0045975	GUUCCCAUGCCACCCAUUUCUA
2275	>mes-miR2275	MIMAT0029308	UUUGGUUUCCUCCAAUAUCUUA
2950	>mes-miR2950	MIMAT0029309	UUCCAUCUCUUGCACACUGGA
3627	>mes-miR3627	MIMAT0045983	UUGUCGCAGGAGCGGUGGCACC
6445	>mes-miR6445	MIMAT0045984	UUCAUUCCUCUUCCUAAAAUGG
9386	>mes-miR9386	MIMAT0045985	UUUGCAGUUCGAAAGUGGAAGC
11891	>mes-miR11891	MIMAT0045987	CAUAAAUUGAACUAUAGACC
11892	>mes-miR11892	MIMAT0045988	UUGUCAUCUCAACCUUGUGUC
